# Supplementary material for: Programmable RNA detection with CRISPR-Cas12a
Source: Nat Commun. 2023 Sep 5;14:5409. doi: 10.1038/s41467-023-41006-1 (PMC10480431; doi:10.1038/s41467-023-41006-1)
Supplement: Supplementary file 4 — Source Data [file 41467_2023_41006_MOESM4_ESM.xlsx]

## Sheet: Fig.1b-d
	PAM proximal (Pp)			PAM distal (Pd)
Length	Replicate-1	Replicate-2	Replicate-3	Replicate-1	Replicate-2	Replicate-3										Data represents Fold change normalized to No Target Control (NTC)
6	1	0.9	1.2	0.8	1	1.1
8	1.2	1.1	1.2	1.1	1	1						p-value
10	1	1.1	1.1	1	1	1.1		1b	LbCas12a		20 vs 18	0.0496217
12	1.2	1.1	1.1	0.9	1.1	1					18 vs 16	0.0507282
14	2.4	2.8	1.6	1.3	2.7	1.3					16 vs 14	0.040967
16	7.1	74	4	19.7	21.4	32.3					20 vs 14	3.2976e-07
18	29.2	98.8	23.7	55.5	83.2	94
20	75.4	102	120	75.4	102	120
NTC	1	1	1	1	1	1
	PAM proximal (Pp)			PAM distal (Pd)
Length	Replicate-1	Replicate-2	Replicate-3	Replicate-1	Replicate-2	Replicate-3
6	1	1	0.9	1.1	0.9	0.8
8	1.1	1	0.9	1.2	0.9	0.9						p-value
10	1	0.9	0.9	1.1	1	0.8		1c	AsCas12a		20 vs 18	0.163497
12	1.6	0.8	1	1.1	1.2	0.9					18 vs 16	0.118696
14	1.4	1	1	6.5	3.5	12.4					16 vs 14	0.00235542
16	31.8	20.6	15.6	45.5	20.6	15.6					20 vs 14	0.00483732
18	72.7	39.8	27.8	71.4	11.7	38.6
20	140.9	54.3	37.5	140.9	54.3	37.5
NTC	1	1	1	1	1	1
	PAM proximal (Pp)			PAM distal (Pd)
Length	Replicate-1	Replicate-2	Replicate-3	Replicate-1	Replicate-2	Replicate-3
6	1.1	1.1	1.3	1	0.9	0.9
8	1.2	1	1.3	1.1	1	1						p-value
10	1	1	1.4	1.1	1	1		1d	ErCas12a		20 vs 18	0.00366472
12	1.4	1	1.3	1	1	0.9					18 vs 16	0.833414
14	1.1	1	1.3	1	1.4	1.6					16 vs 14	0.0248665
16	1.5	55.7	1.4	16.6	34.9	44.3					20 vs 14	4.1109e-07
18	3.6	84.3	4.3	20.3	10.3	52.6
20	74.7	109.8	75	74.7	109.8	75
NTC	1	1	1	1	1	1

## Sheet: Fig.1 e-g
	6 nt			8 nt			10 nt			12 nt			14 nt			NTC
	Replicate-1	Replicate-2	Replicate-3	Replicate-1	Replicate-2	Replicate-3	Replicate-1	Replicate-2	Replicate-3	Replicate-1	Replicate-2	Replicate-3	Replicate-1	Replicate-2	Replicate-3	Replicate-1	Replicate-2	Replicate-3				Data represents Fold change normalized to No Target Control (NTC)
6 nt	1	0.9	1.3	1	1.1	1.3	0.9	1.2	1.3	1.1	1.3	1.3	67.2	79.6	70.1	0.8	1	1.1
8 nt	1.1	1	1.4	1.1	1.1	1.3	1.1	1.1	1.3	45.2	52.8	8.5	11.6	17.4	2.9	1.1	1	1	1e	LbCas12a
10 nt	1.1	1	1.3	1.1	1.2	1.3	19.5	23.5	3.9	7.2	12	1.8	4.9	9.1	1.7	1	1	1.1
12 nt	1.2	1	1.3	1.3	1.4	1.3	2.3	2.9	1.6	2.5	2.9	1.7	3.1	4.8	1.5	0.9	1.1	1
14 nt	12.4	35.1	4.7	6	11.4	2.5	3.5	7.2	1.7	4.6	9.6	1.8	4.5	11.9	1.9	1.3	2.7	1.3
NTC	1	0.9	1.2	1.2	1.1	1.2	1	1.1	1.1	1.2	1.1	1.1	2.4	2.8	1.6	1	1	1
	6 nt			8 nt			10 nt			12 nt			14 nt			NTC
	Replicate-1	Replicate-2	Replicate-3	Replicate-1	Replicate-2	Replicate-3	Replicate-1	Replicate-2	Replicate-3	Replicate-1	Replicate-2	Replicate-3	Replicate-1	Replicate-2	Replicate-3	Replicate-1	Replicate-2	Replicate-3
6 nt	0.8	1	1	0.7	0.9	0.8	0.8	0.9	0.9	1.1	0.9	1	54	5.7	19.3	1.1	0.9	0.8	1f	AsCas12a
8 nt	0.8	1	1.1	0.8	1	1.1	0.9	0.9	1	28.4	2.2	7.3	39.1	1.8	12	1.2	0.9	0.9
10 nt	0.9	0.9	0.9	1	0.9	1	20.5	1.1	3.5	19.4	1.2	2.8	19	1	1.5	1.1	1	0.8
12 nt	1	0.9	0.8	13.6	1	2.5	25.5	1	3.2	11.5	0.9	1.3	15.6	1.1	1.2	1.1	1.2	0.9
14 nt	30.5	4.2	18.9	16.4	3.1	13.5	25.3	3.3	12.5	15.8	3.1	6.6	16.6	3.9	8.2	6.5	3.5	12.4
NTC	1	1	0.9	1.1	1	0.9	1	0.9	0.9	1.6	0.8	1	1.4	1	1	1	1	1
	6 nt			8 nt			10 nt			12 nt			14 nt			NTC
	Replicate-1	Replicate-2	Replicate-3	Replicate-1	Replicate-2	Replicate-3	Replicate-1	Replicate-2	Replicate-3	Replicate-1	Replicate-2	Replicate-3	Replicate-1	Replicate-2	Replicate-3	Replicate-1	Replicate-2	Replicate-3
6 nt	1.1	1	1.1	1	1	1	1	0.9	1.2	1	0.9	1.1	56.5	12	1.4	1	0.9	0.9	1g	ErCas12a
8 nt	1.1	1	1.3	1.1	1	1.2	1.2	1	1.3	69	28.5	12.1	16.2	4	1.8	1.1	1	1
10 nt	1.1	1.2	1.3	1.1	1	1.2	26.6	7.9	2.5	27.8	9.9	2.2	2.7	1.5	1.4	1.1	1	1
12 nt	1.3	1.1	1.1	7.3	2.8	1.6	7.9	2.7	1.5	31.2	13.1	2	2.4	1.4	1.1	1	1	0.9
14 nt	19.5	29.9	2.8	18	6.9	3.3	6.8	2.5	2.6	27.4	6.7	3.3	3.5	2	2	1	1.4	1.6		x
NTC	1.1	1.1	1.3	1.2	1	1.3	1	1	1.4	1.4	1	1.3	1.1	1	1.3	1	1	1

## Sheet: Fig.2 b-d
	ssDNA			dsDNA			RNA			NTC
	Replicate-1	Replicate-2	Replicate-3	Replicate-1	Replicate-2	Replicate-3	Replicate-1	Replicate-2	Replicate-3	Replicate-1	Replicate-2	Replicate-3				Data represents Fold change normalized to No Target Control (NTC)
ssDNA	36.2	27.6	25.5	22.3	17.9	17	14.7	9	7.9	1.1	1	1	2b	LbCas12a
dsDNA	26.4	26.4	23.4	24	20.9	17.2	7.2	6.1	5.7	1.2	1.1	1
RNA	1.4	1.1	1.1	1.2	1	1	1.3	1.1	1	1.1	1.1	0.9
NTC	1	1.1	0.8	1	1	0.9	1.1	1.1	0.9	1	1	1
	ssDNA			dsDNA			RNA			NTC
	Replicate-1	Replicate-2	Replicate-3	Replicate-1	Replicate-2	Replicate-3	Replicate-1	Replicate-2	Replicate-3	Replicate-1	Replicate-2	Replicate-3
ssDNA	61	12.2	14.9	53.8	11.4	9.9	41.5	1.5	2.1	1.6	0.9	0.9	2c	AsCas12a
dsDNA	64.6	56.6	51.4	68.6	59.7	57.1	77.8	40.6	70.4	15.9	3.8	6.5
RNA	32.1	15.3	21.8	36.3	21.1	24.4	16.2	2.2	3	1.4	0.9	1
NTC	1	0.9	1.1	1.1	1	1	1	0.8	0.8	1	1	1
	ssDNA			dsDNA			RNA			NTC
	Replicate-1	Replicate-2	Replicate-3	Replicate-1	Replicate-2	Replicate-3	Replicate-1	Replicate-2	Replicate-3	Replicate-1	Replicate-2	Replicate-3
ssDNA	2.4	4.2	1.3	2.4	2.4	1.5	2.8	2.2	1.3	1.1	0.9	1.1	2d	AsCas12a
dsDNA	24.2	21.5	9.9	19.1	22.9	7.6	14.2	23.3	4.9	1.4	1.2	1.4
RNA	1	0.9	1.1	1.1	1	1.2	1.2	0.9	1	1.2	0.9	0.9
NTC	1.2	1	1.3	1.1	1.1	1.1	1	1	1	1	1	1

## Sheet: Fig.2 f-h
	Lb-WT			Lb-En
	Replicate-1	Replicate-2	Replicate-3	Replicate-1	Replicate-2	Replicate-3					p-value			Data represents background subtracted fluorescence intensity
ssDNA	86287	50365	53464	351125	230626	260168		2f	Lb	ssDNA	0.00464628
ssRNA	43053	45697	37813	120521	71523	100844				ssRNA	0.0183962
NTC	24	135	-158	20	-500	480
	As-WT			As-En
	Replicate-1	Replicate-2	Replicate-3	Replicate-1	Replicate-2	Replicate-3					p-value
ssDNA	371012	121979	130098	360994	236710	292957		2g	As	ssDNA	0.37416
ssRNA	231414	167586	202217	370720	195163	223488				ssRNA	0.336373
NTC	30898	-2157	-28740	27623	-17141	-10483
	Er-WT			Er-En
	Replicate-1	Replicate-2	Replicate-3	Replicate-1	Replicate-2	Replicate-3					p-value
ssDNA	700199	422176	460783	604901	362991	457884		2h	Er	ssDNA	0.663513
ssRNA	638142	440969	532672	710300	326197	324955				ssRNA	0.584084
NTC	3227	1049	-4277	17807	8444	-26251

## Sheet: Fig. 3b-d
		Pos						NTC
		Replicate-1	Replicate-2	Replicate-3	Replicate-4	Replicate-5	Replicate-6	Replicate-1	Replicate-2	Replicate-3	Replicate-4	Replicate-5	Replicate-6	p-value					Data represents Raw fluorescence intensity
WT	Short	0.08	0.09	0.08	0.23	0.26	0.23	0.05	0.07	0.07	0.17	0.18	0.16	0.318074
	Long	0.16	0.17	0.16	0.22	0.24	0.22	0.1	0.11	0.1	0.17	0.18	0.16	0.0197129		3b	LbCas12a
SAHARA	Short	5.68	5.62	5.12	16.07	14.1	16.67	0.22	0.18	0.2	0.39	0.43	0.42	0.00121781
	Long	6.52	6.21	5.58	7.22	6.8	8	0.28	0.28	0.24	0.39	0.43	0.42	4.34042e-09
		Pos						NTC
		Replicate-1	Replicate-2	Replicate-3	Replicate-4	Replicate-5	Replicate-6	Replicate-1	Replicate-2	Replicate-3	Replicate-4	Replicate-5	Replicate-6	p-value
WT	Short	3.28	3.46	3.24	8.85	9.71	10.57	0.08	0.1	0.09	0.24	0.28	0.26	0.00135865
	Long	0.5	0.49	0.49	0.86	0.83	0.79	0.16	0.17	0.15	0.24	0.28	0.26	0.000191004		3c	AsCas12a
SAHARA	Short	2.74	3.7	3.33	7.39	7.64	7.39	1.49	1.85	1.7	4.45	4.66	4.5	0.0776096
	Long	3.8	3.71	3.85	5.7	5.57	5.81	2.6	2.75	2.8	4.45	4.66	4.5	0.089331
		Pos						NTC
		Replicate-1	Replicate-2	Replicate-3	Replicate-4	Replicate-5	Replicate-6	Replicate-1	Replicate-2	Replicate-3	Replicate-4	Replicate-5	Replicate-6	p-value
WT	Short	0.1	0.1	0.1	0.2	0.2	0.2	0.1	0.1	0.1	0.2	0.2	0.2	1
	Long	0.2	0.2	0.2	0.2	0.3	0.3	0.1	0.1	0.1	0.2	0.2	0.2	0.0218723		3d	ErCas12a
SAHARA	Short	4.7	5.1	4.7	16	16.2	17.7	0.3	0.4	0.4	1.9	2.1	1.9	0.0050353
	Long	12.5	11.4	11.6	18.5	15.7	16.6	0.6	0.6	0.5	1.9	2.1	1.9	1.00923e-06

## Sheet: Fig. 3e-g
	Pos			NTC
	Replicate-1	Replicate-2	Replicate-3	Replicate-1	Replicate-2	Replicate-3	p-value					Data represents Raw fluorescence intensity
WT	0.1	0.1	0.1	0.1	0.1	0.1	1
SR-Scr	0.1	0.1	0.1	0.1	0.1	0.1	1	3e	Lb
SR-S12	5.7	5.6	5.1	0.2	0.2	0.2	9.17613e-06
	Pos			NTC
	Replicate-1	Replicate-2	Replicate-3	Replicate-1	Replicate-2	Replicate-3	p-value
WT	3.3	3.5	3.2	0.1	0.1	0.1	3.30453e-06
SR-Scr	0.1	0.1	0.1	0.2	0.1	0.1	0.373901	3f	As
SR-S12	2.7	3.7	3.3	1.5	1.8	1.7	0.00670302
	Pos			NTC
	Replicate-1	Replicate-2	Replicate-3	Replicate-1	Replicate-2	Replicate-3
WT	0.1	0.1	0.1	0.1	0.1	0.1	1
SR-Scr	0.2	0.3	0.2	0.1	0.1	0.1	0.0161301	3g	Er
SR-S12	4.7	5.1	4.7	0.3	0.4	0.4	5.34434e-06

## Sheet: Fig. 4b
	Head			Tail			Mid			Pool
ErCas12a	1.9	1.79	1.95	15.72	12.17	11.44	2.25	1.83	1.74	22.42	16.68	13.55					Data represents Fold Change normalized to the No Target Control (NTC)
	0.00380676			0.202299			0.00388429

## Sheet: Fig. 4c
Conc (pM)	25000			2500			250			25			2.5			0.25			0.025			0
	Replicate-1	Replicate-2	Replicate-3	Replicate-1	Replicate-2	Replicate-3	Replicate-1	Replicate-2	Replicate-3	Replicate-1	Replicate-2	Replicate-3	Replicate-1	Replicate-2	Replicate-3	Replicate-1	Replicate-2	Replicate-3	Replicate-1	Replicate-2	Replicate-3	Replicate-1	Replicate-2	Replicate-3
Er	17.4	8.6	12.3	11.3	4.9	5.8	1.1	0.4	0.5	0.1	0	0	0.1	0	0	0.1	0.1	0	0	0	0	0	0	0
	0.0074666			0.0214636			0.0380293			0.373901			0.373901			0.116117
			Data represents background subtracted fluorescence intensity

## Sheet: Fig. 4e
	Head			Tail			Pool
Fold Change	9	8.6	8.3	2	2.3	2.4	10.4	9.3	11.3					Data represents Fold Change normalized to the No Target Control (NTC)
p-value	0.0501235			0.000163811

## Sheet: Fig. 4f
												miRNA-155 RNA concentration
	25 nM			10 nM			1 nM			100 pM			10 pM			1 pM			100 fM			NTC
	Replicate-1	Replicate-2	Replicate-3	Replicate-1	Replicate-2	Replicate-3	Replicate-1	Replicate-2	Replicate-3	Replicate-1	Replicate-2	Replicate-3	Replicate-1	Replicate-2	Replicate-3	Replicate-1	Replicate-2	Replicate-3	Replicate-1	Replicate-2	Replicate-3	Replicate-1	Replicate-2	Replicate-3
ErCas12a	117.8	103.7	103.7	97.7	80.8	80.8	23.5	17	17	2.3	2.9	2.9	0.3	2.9	2.9	0.7	2.9	2.9	-1	1.4	1.4	-1.5	0.8	0.8
p-value	2.20902e-05			0.000109311			0.00113752			0.0281576			0.15897			0.11469			0.636002
			Data represents background subtracted fluorescence intensity

[truncated: 40 more sheets: Fig. 5c-e, Fig. 6b-d, Fig.6e, Fig.6f, Fig.6g, Fig.6h, Fig.6i, Fig.6j, Fig.7b, Fig.7c, Fig.7d, Fig.7f, Fig.7g, Fig. S4, Fig. S5b, Fig. S5c, Fig. S5d, Fig. S5e, Fig. S5f, Fig. S5g …]
